# Supplementary material for: Community structure, seasonal variations and interactions between native and invasive cattle tick species in Benin and Burkina Faso
Source: Parasit Vectors. 2016 Jan 27;9:43. doi: 10.1186/s13071-016-1305-z (PMC4729031; doi:10.1186/s13071-016-1305-z)
Supplement: Additional file 1: — Effect of the co-infestation patterns on the distribution of tick attachment sites. (XLS 98 kb) [file 13071_2016_1305_MOESM1_ESM.xls]

## Sheet: Hyalomma impact
Effect of the co-infestation by Hyalomma spp
Taxon	Site	P1	P2	% attached on preferred host body parts in the absence vs. presence of Hyalomma spp
A. variegatum	1A	0.4295	1	0.926509	( N =	381	) Vs	1	(N =	3	)	+
	1O	0.0008999	1	0.655983	( N =	468	) Vs	0.666667	(N =	15	)	=
	2G	0.0026	0.001849	0.978836	( N =	189	) Vs	0.910345	(N =	290	)	-
	2O	0.06439	0.02209	0.53125	( N =	96	) Vs	0.909091	(N =	11	)	+
	3F	0.005899	0.001957	0.75	( N =	32	) Vs	0.931481	(N =	540	)	+
	3K	9.999e-05	0.03263	0.837607	( N =	117	) Vs	0.914397	(N =	257	)	+
	3O	0.871	0.6404	0.919643	( N =	112	) Vs	0.934211	(N =	152	)	=
	4F	0.2515	0.6161	0.972973	( N =	37	) Vs	0.925	(N =	40	)	-
	4K	0.4805	0.4867	1	( N =	11	) Vs	0.857143	(N =	14	)	-
	all	3.74914e-06	1
R. spp	1A	0.3469	0.495	0.923077	( N =	950	) Vs	0.949474	(N =	13	)	+
	1O	1	1	1	( N =	86	) Vs	0.709302	(N =	1	)	-
	2G	0.0224	0.006472	0.820513	( N =	70	) Vs	0.557143	(N =	39	)	-
	2O	0.0147	0.03289	0.227273	( N =	109	) Vs	0.495413	(N =	22	)	+
	3F	0.0256	0.2224	0.864686	( N =	65	) Vs	0.923077	(N =	303	)	+
	3K	0.0032	0.4805	0.894737	( N =	95	) Vs	0.957895	(N =	114	)	+
	3O	0.2916	0.745	0.970684	( N =	103	) Vs	0.961165	(N =	307	)	=
	all	1	1
R. annulatus	2G	0.0105	0.4328	0.814815	( N =	113	) Vs	0.858407	(N =	81	)	+
R. decoloratus	1A	0.0186	0.03385	0.6	( N =	25	) Vs	1	(N =	10	)	+
	2G	0.06409	0.1058	0.9	( N =	20	) Vs	1	(N =	114	)	+
	4F	1	1	1	( N =	1	) Vs	1	(N =	2	)	=
	4L	1	1	1	( N =	1	) Vs	1	(N =	5	)	=
	all	1	1
R. microplus	1A	0.1994	0.8251	0.718421	( N =	760	) Vs	0.692308	(N =	26	)	-
	1O	9.999e-05	1.994e-07	0.759603	( N =	807	) Vs	0	(N =	11	)	-
	2O	9.999e-05	0.1582	0.823698	( N =	2785	) Vs	0.782609	(N =	207	)	-
	3F	9.999e-05	0.1804	0.922902	( N =	441	) Vs	0.941444	(N =	1537	)	+
	3O	0.0189	0.03331	0.986038	( N =	573	) Vs	0.967908	(N =	779	)	-
	all	1.32468e-15	0.000210897
R. geigyi	1A	0.1304	1	0	( N =	7	) Vs	0	(N =	1	)	=
	2G	9.999e-05	0.0002779	1	( N =	36	) Vs	0.6	(N =	15	)	-
	3K	0.1759	1	1	( N =	39	) Vs	1	(N =	8	)	=
	all	0.000428042	1
P1:	Probability that the co-infestation of the individual host by Hyalomma spp affects the distribution of the tick taxon among the five host body parts under study (head, leg, flank, perineum, tail)
P2:	Probability that the co-infestation of the individual host by Hyalomma spp affects the distribution of the tick taxon among its preferred and non-preferred sites of attachments on host
P-values in the R x C contingency tables were calculated using the Fisher's exact tests; their combination among localities was calculated using the Stouffer's method. Significant P-values are highlighted in bold and blue.Sites are designated as defined in Figure 1. The last colomn indicates whether the presence of co-infection decreases (-), increases (+) or has no effect (=) on the tick success…

## Sheet: Avariegatum impact
Effect of the co-infestation by A. variegatum
Taxon	Site	P1	P2	% attached on the preferred host body parts in the absence vs presence of A. variegatum
H. spp	1A	0.064	0.06667	1	( N =	2	) Vs	0	(N =	4	)	-
	2G	0.551	0.2979	0.79661	( N =	59	) Vs	0.723684	(N =	152	)	-
	2O	0.526	0.3529	1	( N =	22	) Vs	0.916667	(N =	12	)	-
	3F	9.999e-05	5.39e-06	0.948276	( N =	290	) Vs	0.841743	(N =	436	)	-
	3K	0.102	0.3471	0.954861	( N =	288	) Vs	0.933333	(N =	255	)	-
	3O	0.0056	0.02021	0.913978	( N =	186	) Vs	0.974359	(N =	156	)	+
	4F	0.535	0.212	0.902439	( N =	205	) Vs	0.957143	(N =	70	)	+
	4K	0.607	1	0.916031	( N =	131	) Vs	0.933333	(N =	30	)	+
	4L	1	1	0.944444	( N =	90	) Vs	1	(N =	4	)	+
	all	1	1
R. spp	1A	9.999e-05	0.079	0.929577	( N =	284	) Vs	0.95729	(N =	679	)	+
	1K	0.055	0.132	0.867769	( N =	121	) Vs	0.763158	(N =	38	)	-
	1O	0.102	0.059	0.928571	( N =	14	) Vs	0.671233	(N =	73	)	-
	2G	9.999e-05	4.439e-12	0.133333	( N =	30	) Vs	0.848101	(N =	79	)	+
	2O	0.465	0.857	0.431373	( N =	51	) Vs	0.4625	(N =	80	)	+
	3F	9.999e-05	0.752	0.913043	( N =	23	) Vs	0.872464	(N =	345	)	-
	3K	0.553	0.2343	1	( N =	27	) Vs	0.912088	(N =	182	)	-
	3O	0.0054	0.2821	0.948718	( N =	78	) Vs	0.972892	(N =	332	)	+
	all	2.56805e-09	0.000106758
R. annulatus	1A	0.005	0.6351	0.818182	( N =	11	) Vs	0.636364	(N =	11	)	-
	1K	0.181	1	0.5	( N =	106	) Vs	0.571429	(N =	7	)	+
	1O	0.382	0.325	0.5	( N =	2	) Vs	0.836735	(N =	49	)	+
	2G	9.999e-05	0.0001359	0.939394	( N =	99	) Vs	0.736842	(N =	95	)	-
	2O	9.999e-05	4.715e-05	0.987952	( N =	83	) Vs	0.75	(N =	40	)	-
	all	2.80004e-07	1
R. decoloratus	1A	0.723	0.458	0.8	( N =	15	) Vs	0.65	(N =	20	)	-
	2G	9.999e-05	0.04948	1	( N =	70	) Vs	0.9375	(N =	64	)	-
	2O	0.127	0.6793	0.930233	( N =	43	) Vs	0.896552	(N =	29	)	-
	all	0.00686653	0.228351
R. microplus	1A	0.0005	0.0004459	0.789298	( N =	299	) Vs	0.673511	(N =	487	)	-
	1K	9.999e-05	0.001089	0.610605	( N =	4828	) Vs	0.672848	(N =	755	)	+
	1O	9.999e-05	0.001281	0.864407	( N =	118	) Vs	0.73	(N =	700	)	-
	2G	9.999e-05	0.0001945	0.911111	( N =	180	) Vs	0.778571	(N =	280	)	-
	2O	9.999e-05	0.001299	0.80072	( N =	1666	) Vs	0.846154	(N =	1326	)	+
	3F	9.999e-05	0.1376	0.945192	( N =	1040	) Vs	0.928571	(N =	938	)	-
	3K	9.999e-05	5.132e-10	0.943662	( N =	6248	) Vs	0.904134	(N =	2274	)	-
	3O	0.63	0.3755	0.973492	( N =	1094	) Vs	0.984496	(N =	258	)	+
	all	2.02814e-19	5.20145e-17
R. geigyi	2G	0.0002	0.0005854	0.5	( N =	10	) Vs	0.97561	(N =	41	)	+
	2O	0.021	0.06234	0.833333	( N =	18	) Vs	0.5	(N =	14	)	-
	3F	1	1	1	( N =	3	) Vs	1	(N =	10	)	=
	3K	1	1	1	( N =	1	) Vs	1	(N =	46	)	=
	all	1	1
P1:	Probability that the co-infestation of the individual host by Hyalomma spp affects the distribution of the tick taxon among the five host body parts under study (head, leg, flank, perineum, tail)
P2:	Probability that the co-infestation of the individual host by Hyalomma spp affects the distribution of the tick taxon among its preferred and non-preferred sites of attachments on host
P-values were performed using Fisher exact tests on R x C contingency tables; their combination across localities was achieved according to Stouffer's method. Significant P-values appear in bold and blue characters.Sites are designated as defined in Figure 1. The last colomn indicates whether the presence of coinfection decrease (-), increase(+) or has got no effect (=) on the success for the tic…

## Sheet: Rspp impact
Impacts of the coinfestation by Rhipicephalus spp
on taxon	in site	P1	P2	% attached on preferred host body-parts in absence Versus presence of Rhipicephalus spp
H. spp	1O	0.1408	0.1429	1	( N =	6	) Vs	0	(N =	1	)	-
	2G	0.172	0.2615	0.762195	( N =	164	) Vs	0.680851	(N =	47	)	-
	2O	0.1291	0.4412	1	( N =	19	) Vs	0.933333	(N =	15	)	-
	3F	9.999e-05	3.064e-09	0.945238	( N =	420	) Vs	0.800654	(N =	306	)	-
	3K	0.3136	0.2171	0.953003	( N =	383	) Vs	0.925	(N =	160	)	-
	3O	0.09279	0.1221	0.955102	( N =	245	) Vs	0.907216	(N =	97	)	-
	all	0.000196696	4.33948e-05
A. variegatum	1A	0.0179	0.178	0.868421	( N =	38	) Vs	0.933526	(N =	346	)	+
	1K	0.0014	1	0.75	( N =	8	) Vs	0.791667	(N =	24	)	+
	1O	0.06659	0.5918	0.663818	( N =	351	) Vs	0.636364	(N =	132	)	+
	2G	0.0002	0.08927	0.957627	( N =	236	) Vs	0.917695	(N =	243	)	+
	2O	0.009199	0.05174	0.471698	( N =	53	) Vs	0.666667	(N =	54	)	+
	3F	0.043	0.8374	0.917526	( N =	97	) Vs	0.922105	(N =	475	)	=
	3K	0.0467	0.1369	0.917647	( N =	170	) Vs	0.867647	(N =	204	)	-
	3O	0.2849	0.1803	0.875	( N =	40	) Vs	0.9375	(N =	224	)	+
	all	3.01251e-09	1
R. annulatus	1A	0.006799	0.5325	1	( N =	3	) Vs	0.684211	(N =	19	)	-
	1K	0.0024	0.01376	0.609375	( N =	64	) Vs	0.367347	(N =	49	)	-
	1O	0.0405	0.6764	0.842105	( N =	38	) Vs	0.769231	(N =	13	)	-
	2G	9.999e-05	0.0006632	0.744681	( N =	94	) Vs	0.93	(N =	100	)	+
	2O	0.2489	1	0.904762	( N =	84	) Vs	0.923077	(N =	39	)	+
	all	1.59761e-07	1
R. decoloratus	1A	0.0399	0.01833	0	( N =	3	) Vs	0.78125	(N =	32	)	+
	1K	0.0147	0.3961	0.431373	( N =	51	) Vs	0.666667	(N =	6	)	+
	1O	0.129	1	0.912281	( N =	57	) Vs	0.933333	(N =	15	)	+
	2G	0.8179	0.5766	0.961905	( N =	105	) Vs	1	(N =	29	)	+
	all	0.0189084	1
R. microplus	1A	9.999e-05	0.8205	0.72973	( N =	111	) Vs	0.715556	(N =	675	)	-
	1K	9.999e-05	0.6593	0.616169	( N =	2845	) Vs	0.621987	(N =	2738	)	=
	1O	0.0114	0.008731	0.772727	( N =	616	) Vs	0.678218	(N =	202	)	-
	2G	0.0032	0.01623	0.810667	( N =	375	) Vs	0.917647	(N =	85	)	+
	2O	0.0169	0.2648	0.815863	( N =	2156	) Vs	0.833732	(N =	836	)	=
	3F	9.999e-05	0.001834	0.950472	( N =	1272	) Vs	0.913598	(N =	706	)	-
	3K	9.999e-05	2.2e-16	0.956242	( N =	5759	) Vs	0.884908	(N =	2763	)	-
	3O	0.005	0.4385	0.973306	( N =	974	) Vs	0.981481	(N =	378	)	=
	all	1.81935e-18	5.64797e-08
R. geigyi	1K	0.05709	0.04289	0.266667	( N =	15	) Vs	1	(N =	3	)	+
	2G	9.999e-05	0.07823	0.818182	( N =	33	) Vs	1	(N =	18	)	+
	3F	0.4858	1	1	( N =	5	) Vs	1	(N =	8	)	=
	3K	0.1055	1	1	( N =	42	) Vs	1	(N =	5	)	=
	all	0.000496377	1
P1:	Probability that the co-infestation of the individual host by Hyalomma spp affects the distribution of the tick taxon among the five host body parts under study (head, leg, flank, perineum, tail)
P2:	Probability that the co-infestation of the individual host by Hyalomma spp affects the distribution of the tick taxon among its preferred and non-preferred sites of attachments on host
P-values in the R x C contingency tables were calculated using the Fisher's exact tests; their combination among localities was calculated using the Stouffer's method. Significant P-values are highlighted in bold and blue.Sites are designated as defined in Figure 1. The last colomn indicates whether the presence of co-infection decreases (-), increases (+) or has no effect (=) on the tick success…

## Sheet: Rmicroplus impact
Impacts of the coinfestation by R. microplus
on taxon	in site	P1	P2	% attached on preferred host body-parts in absence Versus presence of R. microplus
H. spp	1A	0.067	0.06667	0	( N =	4	) Vs	1	(N =	2	)	+
	2G	0.0088	0.262	0.71	( N =	126	) Vs	0.79	(N =	85	)	+
	2O	0.38	1	1	( N =	11	) Vs	0.96	(N =	23	)	-
	3F	0.0002	0.003926	0.95	( N =	132	) Vs	0.87	(N =	594	)	-
	3K	0.009599	0.01396	1	( N =	77	) Vs	0.94	(N =	466	)	+
	3O	0.0001	0.1603	0.97	( N =	144	) Vs	0.92	(N =	198	)	-
	all	9.26869e-09	1
A. variegatum	1A	0.061	0.07013	0.9	( N =	143	) Vs	0.95	(N =	241	)	+
	1O	0.05899	0.7739	0.66	( N =	226	) Vs	0.65	(N =	257	)	=
	2G	0.14	0.3272	0.95	( N =	312	) Vs	0.92	(N =	167	)	-
	2O	0.82	0.6962	0.71	( N =	7	) Vs	0.56	(N =	100	)	-
	3F	0.0249	0.01161	0.84	( N =	77	) Vs	0.93	(N =	495	)	+
	3K	0.23	0.215	0.75	( N =	8	) Vs	0.89	(N =	366	)	+
	3O	0.029	0.3151	0.96	( N =	89	) Vs	0.91	(N =	175	)	-
	all	0.00146529	0.0563055
R. spp	1A	0.008399	0.03636	0.97	( N =	399	) Vs	0.94	(N =	564	)	-
	1O	0.0109	0.03184	0.59	( N =	39	) Vs	0.81	(N =	48	)	+
	2G	0.17	0.05774	0.59	( N =	73	) Vs	0.78	(N =	36	)	+
	2O	0.11	1	0.47	( N =	17	) Vs	0.45	(N =	114	)	+
	3F	0.019	0.01744	0.98	( N =	46	) Vs	0.86	(N =	322	)	-
	3K	1	1	1	( N =	5	) Vs	0.92	(N =	204	)	-
	3O	0.15	0.7554	0.96	( N =	111	) Vs	0.97	(N =	299	)	=
	all	1	1
R. annulatus	1A	0.045	0.3476	0.83	( N =	12	) Vs	0.6	(N =	10	)	-
	1O	0.463	0.3221	1	( N =	8	) Vs	0.79	(N =	43	)	-
	2G	0.0001	1.132e-06	0.94	( N =	121	) Vs	0.67	(N =	73	)	-
	2O	0.09069	0.08943	0	( N =	1	) Vs	0.92	(N =	122	)	+
	all	0.000301148	0.000266984
R. decoloratus	1A	0.46	0.7233	0.75	( N =	16	) Vs	0.68	(N =	19	)	-
	2G	0.0004	1	0.98	( N =	80	) Vs	0.96	(N =	54	)	-
	all	0.00730709	1
R. geigyi	2G	0.0007	0.006281	0.97	( N =	36	) Vs	0.67	(N =	15	)	-
	3F	0.4615	1	1	( N =	6	) Vs	1	(N =	7	)	=
	all	0.00997451	1
P1:	Probability that the co-infestation of the individual host by Hyalomma spp affects the distribution of the tick taxon among the five host body parts under study (head, leg, flank, perineum, tail)
P2:	Probability that the co-infestation of the individual host by Hyalomma spp affects the distribution of the tick taxon among the five host body parts under study (head, leg, flank, perineum, tail)
P-values in the R x C contingency tables were calculated using the Fisher's exact tests; their combination among localities was calculated using the Stouffer's method. Significant P-values are highlighted in bold and blue.Sites are designated as defined in Figure 1. The last colomn indicates whether the presence of co-infection decreases (-), increases (+) or has no effect (=) on the tick success…
